# Supplementary material for: Long Terminal Repeats of Gammaretroviruses Retain Stable Expression after Integration Retargeting
Source: Viruses. 2024 Sep 25;16(10):1518. doi: 10.3390/v16101518 (PMC11512309; doi:10.3390/v16101518)
Supplement: Supplementary file 1 [file viruses-16-01518-s001.zip]

Archive with 2 entries (2 files):
- Supplementary_Materials.pdf
- Table_S4_primers_and_oligos.xlsx
