# Supplementary material for: Long Terminal Repeats of Gammaretroviruses Retain Stable Expression after Integration Retargeting
Source: Viruses. 2024 Sep 25;16(10):1518. doi: 10.3390/v16101518 (PMC11512309; doi:10.3390/v16101518)
Supplement: Supplementary file 1 [file viruses-16-01518-s001.zip › Table_S4_primers_and_oligos.xlsx]

## Sheet: Sheet1
Gammaretroviral genome transfer plasmids and LTRs
LdG_IF_F	5’ – CCGGTCGCCACCATGGTGAGCAAGGGCGAGGAG – 3’
LdG_IF_R	5’ – ATGGCCTAACGAATTACTACACATTGATCCTAGCAGAAGC
gLTR_OUT_IF_F	5’ – CATTTGGGGGCTCGTCCGGGATC – 3’
gLTR_OUT_IF_R	5’ – CATTCCCCCCTTTTTGCAAAGAAACGGAAGGGCCG – 3’
gLTR_IN_IF_F	5’ – CATTTGGGGGCTCGTCCGG – 3’
gLTR_IN_IF_R	5’ – CATTCCCCCCTTTTTCTGGAGAC – 3’
MoMLV_LTR_F	5’ – AAAAAGGGGGGAATGAAAGACCCCAC – 3’
MoMLV_LTR_R	5’ – ACGAGCCCCCAAATGAAAGACCC – 3’
CrERV_LTR_F	5’ – AAAAAGGGGGGAATGTGTAGGGAGAACAAACGGAATGTAG – 3’
CrERV_LTR_R	5’ – CATTTGGGGGCTCGTTGTTATGCCCGATGTCCGAATC – 3’
pAS_XcmI_F	5’ – TGGTCGGCCACAGACGG– 3’
pAS-GFP_InFu_F	5’ – CCGGTCGCCACCATGGTGAGCAAGGGCGAGG– 3’
pAS-d2GFP_InFu_R	5’ – GACGCGGCCGCTTTACACATTGATCCTAGCAGAAGCACAGG– 3’
pAS_5intP_R	5’ – GCTTGATCCGCAGGCCGAC– 3’
pAS_FeU3_InFu_F	5’ – GCCTGCGGATCAAGCACCCCCTACCCCAAAATTTAGC– 3’
pAS_AscI-FeU3_InFu_R	5’ – CGGAGGACTGGCGCGCCCGTTGGGGGC– 3’
pAS_SNU3_InFu_F	5’ – GCCTGCGGATCAAGCTGTGGGAGGGAGCTCTGGG– 3’
pAS_AscI-SNU3_InFu_R	5’ – CGGAGGACTGGCGCGCCGAGCAAGAGATGTACCCG– 3’
pAS_KoU3_InFu_F	5’ – GCCTGCGGATCAAGCTGAAGGAGGCAGAAATCATGAGGC– 3’
pAS_AscI-KoU3_InFu_R	5’ – CGGAGGACTGGCGCGCCAGGTGGATTCTTTGG– 3’
pAS_MoU3_InFu_F	5’ – GCCTGCGGATCAAGCTGAAAGACCCCACCTGTAGGTTTG– 3’
pAS_AscI-MoU3_InFu_R	5’ – CGGAGGACTGGCGCGCCCCGAGTGAGGGGTTG– 3’
pAS_CrU3_InFu_F	5’ – GCCTGCGGATCAAGCTGTGTAGGGAGAACAAACGGAATGTAG– 3’
pAS_AscI-CrU3_InFu_R	5’ – CGGAGGACTGGCGCGCCCCGAGCCCGGTTTTC– 3’
LTR gene blocks (LTR sequence is underlined)
KoRV_LTR	5’ – AAAAAGGGGGGAATGAAGGAGGCAGAAATCATGAGGCAGAAATCATTCCGTGGAGTATGGAAACTACCCGGAGGGCCCAAGGTTTAGGGACAGGTGCAGCCAGGCACAGTAAAAGGTCAGAGCAAGAAAAACAAGGAAGATTTGGAGTGCCAAACGGGATATCTGTGGTCATGCACCTGAGTCCCCACCCCGGACTTATGCAAACAATTCCCAGAAATAGCTGAGCTCATAACAGTTTCTAGGGTGCCCCTCAGCAGTTTCTAGAACCCTCTCGTGACCGGAGTTTTTATTCAAACTAACCAATGATCTTGCTCCTCGCTTCCGTACCCGCGCTTTTTTGCTATAAAATGAGACCAAAGAATCCACCTGGCGCGCCAGTCCCTCTAGGTGACTG…
FeLV_LTR	5’ – AAAAAGGGGGGAATGAAAGACCCCCTACCCCAAAATTTAGCCAGCTACTGCAGTGGTGCCATTTCACAAGGCATGGAAAATTACTCAAGTATGTTCCCATGAGATACAAGGAAGTTAGAGGCTAAAACAGGATATCTGTGGTTAAGCACCTGGGCCCCGGCTTGAGGCCAAGAACAGTTAAACCCCGGATATAGCTGAAACAGCAGAAGTTTCAAGGCCGCTACCAGCAGTCTCCAGGCTCCCCAGTTGACCAGGGTTCGACCTTCCGCCTCATTTAAACTAACCAATCCCCACGCCTCTCGCTTCTGTGCGCGCGCTTTCTGCTATAAAACGAGCCATCAGCCCCCAACGGGCGCGCAAGTCTTTGCTGAGACTTGACCGCCCCGGGTACCCG…
SNV_LTR	5’ – AAAAAGGGGGGAATGTGGGAGGGAGCTCTGGGGGAAATAGCGCTGGCTCGCAACTGCTATATTAGCTTCTGTACTCATGCTTGCTTGCCTGGCCACTAACCGCCATATTAGCTTCTGTACACATGCTTGCTTGCCGTAGCCGCCATTGTACTTGATATGCCATTTCTCGGAATCGGCATCAAGTTTCGCTTCTCGAGAGCAAGCCCACAAACCACAAAAGGAAACGCGCACCGAAGGCAAGCATCAGACCACTTGCGCCATCCAATCATGAACGGACACGAGATCGGACTATCATACTGGAGCCAATGGTTGTAAAGGGCAGATGCTACTCTCCAATGAGGGAAAATGTCATGTAACACCCTGTAAGCTGTAAGCGGCTATATAAGCCGGGTAC…
ddPCR
q5GFP_MLV_F	5’ – TCCTTCTCTAGGCGCCGGAATTGATCC – 3’
q5GFP_R_2	5’ – GTCGCCGTCCAGCTCGACCAG– 3’
q5GFP_pAS_F1	5’ – TGAGTCGGCCGGTCGAATCAAGC– 3’
q5GFP_probe	5’ – FAM-AGCTGTTCACCGGGGTGGTGCCCATC-BHQ-1 – 3’
RPP30_F	5’ – GATTTGGACCTGCGAGCG – 3’
RPP30_R	5’ – GCGGCTGTCTCCACAAGT – 3’
RPP30_probe	5’ – HEX-TTCTGACCTGAAGGCTCTGCGC-IB – 3’
DNA Library oligos and primers
Ion-Link-A	5’ – CGCAGCATCGATGCATCGTAGCAGACCTCTCTATGGGCAGTCGGTGATGTCGACACTAGTGGT – 3’
Ion-Link-Ba = ligation oligo	5’ – (P)-CCACTAGTGTCGACATCACCGACTGAAATA-(A) – 3’
Ion-Link-Bb = blocking oligo	5’ – {G}CTA{C}GATG{C}ATC{G}AT{G}AA-(A) – 3’
MLV-LTR1_F_Bio	5’ – Bio-TTCCATGCCTTGCAAAATGGCGT – 3’
MLV_blocking2	5’ – {T}{T}CC{C}CCCTT{T}TT{C}T{G}GA{G}AC{T}AAA{T}AAA{A}TCAAAA-(A) – 3’
IonA_MID1_mlvLTR2	5’ – CATCTCATCCCTGCGTGTCTCCGACTCAGACGAGTGCGTGCTTGCCAAACCTACAGGTGG – 3’
IonA_MID2_mlvLTR2	5’ – CATCTCATCCCTGCGTGTCTCCGACTCAGACGCTCGACAGCTTGCCAAACCTACAGGTGG – 3’
IonA_MID3_mlvLTR2	5’ – CATCTCATCCCTGCGTGTCTCCGACTCAGAGACGCACTCGCTTGCCAAACCTACAGGTGG – 3’
IonA_MID4_mlvLTR2	5’ – CATCTCATCCCTGCGTGTCTCCGACTCAGAGCACTGTAGGCTTGCCAAACCTACAGGTGG – 3’
IonA_MID5_mlvLTR2	5’ – CATCTCATCCCTGCGTGTCTCCGACTCAGATCAGACACGGCTTGCCAAACCTACAGGTGG – 3’
IonA_MID6_mlvLTR2	5’ – CATCTCATCCCTGCGTGTCTCCGACTCAGATATCGCGAGGCTTGCCAAACCTACAGGTGG – 3’
IonA_MID7_mlvLTR2	5’ – CATCTCATCCCTGCGTGTCTCCGACTCAGCGTGTCTCTAGCTTGCCAAACCTACAGGTGG – 3’
IonA_MID8_mlvLTR2	5’ – CATCTCATCCCTGCGTGTCTCCGACTCAGCTCGCGTGTCGCTTGCCAAACCTACAGGTGG – 3’
IonA_MID9_mlvLTR2	5’ – CATCTCATCCCTGCGTGTCTCCGACTCAGTAGTATCAGCGCTTGCCAAACCTACAGGTGG – 3’
IonA_MID10_mlvLTR2	5’ – CATCTCATCCCTGCGTGTCTCCGACTCAGTCTCTATGCGGCTTGCCAAACCTACAGGTGG – 3’
IonA_MID11_mlvLTR2	5’ – CATCTCATCCCTGCGTGTCTCCGACTCAGCAGCTCATCAGCTTGCCAAACCTACAGGTGG – 3’
IonA_MID12_mlvLTR2	5’ – CATCTCATCCCTGCGTGTCTCCGACTCAGGCATATGCACGCTTGCCAAACCTACAGGTGG – 3’
IonA_MID13_mlvLTR2	5’ – CATCTCATCCCTGCGTGTCTCCGACTCAGGAGTACAGTCGCTTGCCAAACCTACAGGTGG – 3’
Ion_trP1	5’ – CCTCTCTATGGGCAGTCGGTGAT – 3’
(P) = phosphate
(A) = amino modifier C6
{} = LNA
Bio- = biotin
